# Supplementary material for: A Systematic Review of Rehabilitation Interventions for Athletes with Chronic Ankle Instability
Source: J Clin Med. 2025 Dec 27;15(1):220. doi: 10.3390/jcm15010220 (PMC12786792; doi:10.3390/jcm15010220)
Supplement: Supplementary file 1 [file jcm-15-00220-s001.zip]

Archive with 1 entries (1 files):
- jcm-4010857-supplementary.pdf
